# Supplementary material for: The Disproportionate Rise in Pancreatic Cancer in Younger Women Is Due to a Rise in Adenocarcinoma and Not Neuroendocrine Tumors: A Nationwide Time-Trend Analysis Using 2001–2018 United States Cancer Statistics Databases
Source: Cancers (Basel). 2024 Feb 28;16(5):971. doi: 10.3390/cancers16050971 (PMC10931165; doi:10.3390/cancers16050971)
Supplement: Supplementary file 1 [file cancers-16-00971-s001.zip]

Archive with 1 entries (1 files):
- cancers-2869765-supplementary.pdf
